# Supplementary material for: New insights into the roles of the FOXO3 and P27Kip1 genes in signaling pathways
Source: Ups J Med Sci. 2019 Jul 11;124(3):149–57. doi: 10.1080/03009734.2019.1623351 (PMC6758695; doi:10.1080/03009734.2019.1623351)
Supplement: Supplemental Material [file IUPS_A_1623351_SM1963.xlsx]

## Sheet: Sheet1
Spot ID	Volum of Spot (Treated )= VT	Volum of Spot (Control )=VC	Ratio= VT/VC	GENE
1	4089.95	1937.29	2.1	SDHA
2	6211.55	27469.5	0.2	TUBA1C
3	4573.56	3720.34	1.2	ALB
4	32233.2	7121.96	4.5	NLK
5	6338.53	22146.7	0.3	VIM
6	Absence	51140.2	A/P	VIM
7	Absence	17589.4	A/P	VIM
8	3688.7	15786.4	0.2	ACTB
9	10971	79891	0.1	ACTB
10	5626.48	20433.2	0.3	TUBB
